# Supplementary material for: Role of the voltage window on the capacity retention of P2-Na2/3[Fe1/2Mn1/2]O2 cathode material for rechargeable sodium-ion batteries
Source: Commun Chem. 2022 Feb 1;5:11. doi: 10.1038/s42004-022-00628-0 (PMC9814619; doi:10.1038/s42004-022-00628-0)
Supplement: Supplementary file 2 — Supplementary Data 1 [file 42004_2022_628_MOESM2_ESM.cif]

#======================================================================

# CRYSTAL DATA

#----------------------------------------------------------------------

data_VESTA_phase_1


_chemical_name_common                  'Fe05Mn05                              '
_cell_length_a                         10.29579
_cell_length_b                         10.29663
_cell_length_c                         11.22727
_cell_angle_alpha                      90.39658
_cell_angle_beta                       89.83977
_cell_angle_gamma                      60.48264
_space_group_name_H-M_alt              'P 1'
_space_group_IT_number                 1

loop_
_space_group_symop_operation_xyz
   'x, y, z'

loop_
   _atom_site_label
   _atom_site_occupancy
   _atom_site_fract_x
   _atom_site_fract_y
   _atom_site_fract_z
   _atom_site_adp_type
   _atom_site_B_iso_or_equiv
   _atom_site_type_symbol
   Na1        1.0     0.328252      0.007767      0.247533     Biso  1.000000 Na
   Na2        1.0     0.999457      0.663223      0.254806     Biso  1.000000 Na
   Na3        1.0     0.329347      0.000099      0.747089     Biso  1.000000 Na
   Na4        1.0     0.005463      0.663842      0.756101     Biso  1.000000 Na
   Na5        1.0     0.665918      0.972415      0.252574     Biso  1.000000 Na
   Na6        1.0     0.857074      0.147296      0.250048     Biso  1.000000 Na
   Na7        1.0     0.023571      0.334550      0.252528     Biso  1.000000 Na
   Na8        1.0     0.477484      0.332250      0.249063     Biso  1.000000 Na
   Na9        1.0     0.662451      0.530622      0.249568     Biso  1.000000 Na
   Na10       1.0     0.304242      0.696605      0.249868     Biso  1.000000 Na
   Na11       1.0     0.021760      0.975402      0.750632     Biso  1.000000 Na
   Na12       1.0     0.661503      0.143161      0.747757     Biso  1.000000 Na
   Na13       1.0     0.860005      0.330483      0.750038     Biso  1.000000 Na
   Na14       1.0     0.303261      0.332691      0.751758     Biso  1.000000 Na
   Na15       1.0     0.479767      0.523949      0.747782     Biso  1.000000 Na
   Na16       1.0     0.672046      0.692691      0.748540     Biso  1.000000 Na
   Fe1        1.0     0.000057      0.666161      0.006188     Biso  1.000000 Fe
   Fe2        1.0     0.165331      0.334779      0.005081     Biso  1.000000 Fe
   Fe3        1.0     0.329937      0.501862      0.000368     Biso  1.000000 Fe
   Fe4        1.0     0.667436      0.334340      0.994725     Biso  1.000000 Fe
   Fe5        1.0     0.163798      0.833947      0.996992     Biso  1.000000 Fe
   Fe6        1.0     0.837352      0.499263      0.001440     Biso  1.000000 Fe
   Fe7        1.0     0.332031      0.501701      0.500333     Biso  1.000000 Fe
   Fe8        1.0     0.664798      0.334445      0.495754     Biso  1.000000 Fe
   Fe9        1.0     0.332904      0.002106      0.495888     Biso  1.000000 Fe
   Fe10       1.0     0.167754      0.830490      0.504325     Biso  1.000000 Fe
   Fe11       1.0     0.166583      0.332508      0.500647     Biso  1.000000 Fe
   Fe12       1.0     0.837463      0.500037      0.504380     Biso  1.000000 Fe
   Mn1        1.0     0.333012      0.999851      0.998392     Biso  1.000000 Mn
   Mn2        1.0     0.833245      0.998890      0.999916     Biso  1.000000 Mn
   Mn3        1.0     0.500338      0.668498      0.997233     Biso  1.000000 Mn
   Mn4        1.0     0.998330      0.169275      0.996793     Biso  1.000000 Mn
   Mn5        1.0     0.502959      0.161868      0.999997     Biso  1.000000 Mn
   Mn6        1.0     0.669249      0.829264      0.002710     Biso  1.000000 Mn
   Mn7        1.0     0.496356      0.169857      0.493521     Biso  1.000000 Mn
   Mn8        1.0     0.834019      0.998800      0.500087     Biso  1.000000 Mn
   Mn9        1.0     0.667580      0.832892      0.499996     Biso  1.000000 Mn
   Mn10       1.0     0.003786      0.663083      0.507257     Biso  1.000000 Mn
   Mn11       1.0     0.501377      0.668803      0.499352     Biso  1.000000 Mn
   Mn12       1.0     0.999790      0.164650      0.499595     Biso  1.000000 Mn
   O1         1.0     0.990525      0.012206      0.085847     Biso  1.000000 O
   O2         1.0     0.508346      0.998045      0.092024     Biso  1.000000 O
   O3         1.0     0.155159      0.167482      0.095170     Biso  1.000000 O
   O4         1.0     0.662763      0.165477      0.092168     Biso  1.000000 O
   O5         1.0     0.346517      0.322011      0.089829     Biso  1.000000 O
   O6         1.0     0.836194      0.328063      0.095967     Biso  1.000000 O
   O7         1.0     0.000050      0.498737      0.101673     Biso  1.000000 O
   O8         1.0     0.501314      0.510089      0.095015     Biso  1.000000 O
   O9         1.0     0.165807      0.670201      0.099217     Biso  1.000000 O
   O10        1.0     0.657892      0.672570      0.088737     Biso  1.000000 O
   O11        1.0     0.339139      0.836397      0.088201     Biso  1.000000 O
   O12        1.0     0.822536      0.823398      0.101603     Biso  1.000000 O
   O13        1.0     0.994954      0.002988      0.412130     Biso  1.000000 O
   O14        1.0     0.488003      0.018284      0.398157     Biso  1.000000 O
   O15        1.0     0.157427      0.164432      0.404467     Biso  1.000000 O
   O16        1.0     0.649359      0.177445      0.394758     Biso  1.000000 O
   O17        1.0     0.338005      0.330051      0.408671     Biso  1.000000 O
   O18        1.0     0.841415      0.323831      0.402599     Biso  1.000000 O
   O19        1.0     0.002167      0.505549      0.408541     Biso  1.000000 O
   O20        1.0     0.502250      0.509795      0.401081     Biso  1.000000 O
   O21        1.0     0.160049      0.665545      0.407896     Biso  1.000000 O
   O22        1.0     0.665793      0.667441      0.412688     Biso  1.000000 O
   O23        1.0     0.342738      0.825859      0.405431     Biso  1.000000 O
   O24        1.0     0.841621      0.822884      0.413804     Biso  1.000000 O
   O25        1.0     0.158820      0.008411      0.593441     Biso  1.000000 O
   O26        1.0     0.660900      0.008045      0.581661     Biso  1.000000 O
   O27        1.0     0.340929      0.166283      0.593201     Biso  1.000000 O
   O28        1.0     0.835794      0.166149      0.594188     Biso  1.000000 O
   O29        1.0     0.501167      0.326629      0.595212     Biso  1.000000 O
   O30        1.0     0.999250      0.323193      0.590523     Biso  1.000000 O
   O31        1.0     0.163244      0.504008      0.596860     Biso  1.000000 O
   O32        1.0     0.658529      0.508451      0.596336     Biso  1.000000 O
   O33        1.0     0.344962      0.666029      0.590438     Biso  1.000000 O
   O34        1.0     0.852309      0.655730      0.602890     Biso  1.000000 O
   O35        1.0     0.502453      0.831102      0.591619     Biso  1.000000 O
   O36        1.0     0.010840      0.815811      0.601753     Biso  1.000000 O
   O37        1.0     0.157508      0.009345      0.903534     Biso  1.000000 O
   O38        1.0     0.667695      0.994416      0.913494     Biso  1.000000 O
   O39        1.0     0.343812      0.155074      0.909390     Biso  1.000000 O
   O40        1.0     0.838573      0.179191      0.895380     Biso  1.000000 O
   O41        1.0     0.503580      0.318345      0.901238     Biso  1.000000 O
   O42        1.0     0.000419      0.329023      0.909473     Biso  1.000000 O
   O43        1.0     0.166126      0.498964      0.905714     Biso  1.000000 O
   O44        1.0     0.657472      0.508448      0.901737     Biso  1.000000 O
   O45        1.0     0.342310      0.665269      0.908386     Biso  1.000000 O
   O46        1.0     0.826827      0.672689      0.908433     Biso  1.000000 O
   O47        1.0     0.511282      0.823947      0.905973     Biso  1.000000 O
   O48        1.0     0.994760      0.835585      0.906798     Biso  1.000000 O
