# Supplementary material for: Role of the voltage window on the capacity retention of P2-Na2/3[Fe1/2Mn1/2]O2 cathode material for rechargeable sodium-ion batteries
Source: Commun Chem. 2022 Feb 1;5:11. doi: 10.1038/s42004-022-00628-0 (PMC9814619; doi:10.1038/s42004-022-00628-0)
Supplement: Supplementary file 3 — Supplementary Data 2 [file 42004_2022_628_MOESM3_ESM.cif]

#======================================================================

# CRYSTAL DATA

#----------------------------------------------------------------------

data_VESTA_phase_1


_chemical_name_common                  'Sodio_gutxiago                        '
_cell_length_a                         8.85093
_cell_length_b                         15.21205
_cell_length_c                         11.45650
_cell_angle_alpha                      89.99261
_cell_angle_beta                       90.10275
_cell_angle_gamma                      90.03062
_space_group_name_H-M_alt              'P 1'
_space_group_IT_number                 1

loop_
_space_group_symop_operation_xyz
   'x, y, z'

loop_
   _atom_site_label
   _atom_site_occupancy
   _atom_site_fract_x
   _atom_site_fract_y
   _atom_site_fract_z
   _atom_site_adp_type
   _atom_site_B_iso_or_equiv
   _atom_site_type_symbol
   Na1        1.0     0.845255      0.060512      0.380603     Biso  1.000000 Na
   Na2        1.0     0.005877      0.565030      0.374773     Biso  1.000000 Na
   Na3        1.0     0.333781      0.217072      0.379488     Biso  1.000000 Na
   Na4        1.0     0.514606      0.711679      0.379275     Biso  1.000000 Na
   Na5        1.0     0.330800      0.780303      0.877742     Biso  1.000000 Na
   Na6        1.0     0.508436      0.275146      0.880854     Biso  1.000000 Na
   Na7        1.0     0.817086      0.935898      0.881559     Biso  1.000000 Na
   Na8        1.0     0.992984      0.440312      0.872392     Biso  1.000000 Na
   Fe1        1.0     0.668074      0.555186      0.122460     Biso  1.000000 Fe
   Fe2        1.0     0.164387      0.054106      0.112097     Biso  1.000000 Fe
   Fe3        1.0     0.502348      0.721881      0.118662     Biso  1.000000 Fe
   Fe4        1.0     0.002203      0.889028      0.125402     Biso  1.000000 Fe
   Fe5        1.0     0.329337      0.555331      0.119039     Biso  1.000000 Fe
   Fe6        1.0     0.662704      0.222237      0.128989     Biso  1.000000 Fe
   Fe7        1.0     0.829959      0.056716      0.121648     Biso  1.000000 Fe
   Fe8        1.0     0.667220      0.890162      0.148885     Biso  1.000000 Fe
   Fe9        1.0     0.496211      0.390238      0.135022     Biso  1.000000 Fe
   Fe10       1.0     0.163548      0.278544      0.626968     Biso  1.000000 Fe
   Fe11       1.0     0.001957      0.111461      0.637237     Biso  1.000000 Fe
   Fe12       1.0     0.667898      0.445471      0.621586     Biso  1.000000 Fe
   Fe13       1.0     0.168552      0.944958      0.621495     Biso  1.000000 Fe
   Fe14       1.0     0.500349      0.945426      0.611622     Biso  1.000000 Fe
   Fe15       1.0     0.332493      0.445019      0.627085     Biso  1.000000 Fe
   Fe16       1.0     0.837204      0.278671      0.607122     Biso  1.000000 Fe
   Fe17       1.0     0.500915      0.276735      0.627092     Biso  1.000000 Fe
   Fe18       1.0     0.498882      0.610319      0.640245     Biso  1.000000 Fe
   Mn1        1.0     0.998296      0.555188      0.116654     Biso  1.000000 Mn
   Mn2        1.0     0.334311      0.888441      0.127172     Biso  1.000000 Mn
   Mn3        1.0     0.995546      0.222179      0.122608     Biso  1.000000 Mn
   Mn4        1.0     0.168166      0.721848      0.122934     Biso  1.000000 Mn
   Mn5        1.0     0.496851      0.057834      0.126539     Biso  1.000000 Mn
   Mn6        1.0     0.835591      0.723163      0.127726     Biso  1.000000 Mn
   Mn7        1.0     0.830311      0.386775      0.125863     Biso  1.000000 Mn
   Mn8        1.0     0.327413      0.222723      0.118135     Biso  1.000000 Mn
   Mn9        1.0     0.163847      0.388483      0.124245     Biso  1.000000 Mn
   Mn10       1.0     0.997085      0.778511      0.626982     Biso  1.000000 Mn
   Mn11       1.0     0.331395      0.777402      0.618276     Biso  1.000000 Mn
   Mn12       1.0     0.834425      0.611744      0.624678     Biso  1.000000 Mn
   Mn13       1.0     0.339182      0.110272      0.629482     Biso  1.000000 Mn
   Mn14       1.0     0.833341      0.942646      0.622510     Biso  1.000000 Mn
   Mn15       1.0     0.665985      0.777719      0.627783     Biso  1.000000 Mn
   Mn16       1.0     0.668896      0.109647      0.625579     Biso  1.000000 Mn
   Mn17       1.0     0.999418      0.446695      0.611233     Biso  1.000000 Mn
   Mn18       1.0     0.166927      0.611862      0.626271     Biso  1.000000 Mn
   O1         1.0     0.994140      0.990430      0.029471     Biso  1.000000 O
   O2         1.0     0.499149      0.489483      0.042825     Biso  1.000000 O
   O3         1.0     0.825689      0.168038      0.041073     Biso  1.000000 O
   O4         1.0     0.323835      0.669661      0.030432     Biso  1.000000 O
   O5         1.0     0.668916      0.325785      0.041006     Biso  1.000000 O
   O6         1.0     0.181143      0.829051      0.035348     Biso  1.000000 O
   O7         1.0     0.344066      0.996541      0.038622     Biso  1.000000 O
   O8         1.0     0.838857      0.494034      0.033852     Biso  1.000000 O
   O9         1.0     0.161149      0.172282      0.034392     Biso  1.000000 O
   O10        1.0     0.672994      0.673370      0.038037     Biso  1.000000 O
   O11        1.0     0.996001      0.333563      0.039191     Biso  1.000000 O
   O12        1.0     0.498432      0.831363      0.042883     Biso  1.000000 O
   O13        1.0     0.665978      0.004705      0.043282     Biso  1.000000 O
   O14        1.0     0.154515      0.493913      0.032065     Biso  1.000000 O
   O15        1.0     0.498452      0.170719      0.038174     Biso  1.000000 O
   O16        1.0     0.999495      0.668348      0.037624     Biso  1.000000 O
   O17        1.0     0.327308      0.333164      0.037013     Biso  1.000000 O
   O18        1.0     0.838042      0.835925      0.046541     Biso  1.000000 O
   O19        1.0     0.989877      0.112311      0.206617     Biso  1.000000 O
   O20        1.0     0.498389      0.619378      0.207905     Biso  1.000000 O
   O21        1.0     0.831522      0.275712      0.209546     Biso  1.000000 O
   O22        1.0     0.334547      0.775487      0.210943     Biso  1.000000 O
   O23        1.0     0.672223      0.439050      0.212823     Biso  1.000000 O
   O24        1.0     0.164598      0.939426      0.206622     Biso  1.000000 O
   O25        1.0     0.333479      0.116156      0.207177     Biso  1.000000 O
   O26        1.0     0.844460      0.611401      0.209087     Biso  1.000000 O
   O27        1.0     0.164779      0.275647      0.208467     Biso  1.000000 O
   O28        1.0     0.676467      0.773474      0.221754     Biso  1.000000 O
   O29        1.0     0.997411      0.445348      0.208177     Biso  1.000000 O
   O30        1.0     0.488597      0.950477      0.215838     Biso  1.000000 O
   O31        1.0     0.653857      0.119907      0.215090     Biso  1.000000 O
   O32        1.0     0.155823      0.610907      0.207321     Biso  1.000000 O
   O33        1.0     0.492327      0.277593      0.210672     Biso  1.000000 O
   O34        1.0     0.005150      0.778500      0.208749     Biso  1.000000 O
   O35        1.0     0.318634      0.441128      0.213250     Biso  1.000000 O
   O36        1.0     0.833843      0.959378      0.222225     Biso  1.000000 O
   O37        1.0     0.001039      0.995898      0.540894     Biso  1.000000 O
   O38        1.0     0.507801      0.497129      0.545070     Biso  1.000000 O
   O39        1.0     0.831034      0.160417      0.537045     Biso  1.000000 O
   O40        1.0     0.328741      0.667573      0.538307     Biso  1.000000 O
   O41        1.0     0.649737      0.334700      0.537148     Biso  1.000000 O
   O42        1.0     0.160363      0.833145      0.539165     Biso  1.000000 O
   O43        1.0     0.335833      0.008776      0.532657     Biso  1.000000 O
   O44        1.0     0.843822      0.508476      0.527983     Biso  1.000000 O
   O45        1.0     0.178803      0.170345      0.543938     Biso  1.000000 O
   O46        1.0     0.669362      0.669108      0.543238     Biso  1.000000 O
   O47        1.0     0.002364      0.340454      0.524574     Biso  1.000000 O
   O48        1.0     0.501205      0.825003      0.532892     Biso  1.000000 O
   O49        1.0     0.680049      0.003467      0.532535     Biso  1.000000 O
   O50        1.0     0.161959      0.506495      0.532970     Biso  1.000000 O
   O51        1.0     0.501097      0.168492      0.539212     Biso  1.000000 O
   O52        1.0     0.999803      0.667901      0.540720     Biso  1.000000 O
   O53        1.0     0.335509      0.324479      0.541202     Biso  1.000000 O
   O54        1.0     0.832060      0.831089      0.540439     Biso  1.000000 O
   O55        1.0     0.180113      0.051263      0.712258     Biso  1.000000 O
   O56        1.0     0.681156      0.551446      0.711833     Biso  1.000000 O
   O57        1.0     0.006065      0.229373      0.710728     Biso  1.000000 O
   O58        1.0     0.493919      0.730833      0.714811     Biso  1.000000 O
   O59        1.0     0.835846      0.395528      0.700032     Biso  1.000000 O
   O60        1.0     0.326454      0.886214      0.704377     Biso  1.000000 O
   O61        1.0     0.504823      0.056981      0.708243     Biso  1.000000 O
   O62        1.0     0.000347      0.554541      0.707597     Biso  1.000000 O
   O63        1.0     0.352429      0.220372      0.718393     Biso  1.000000 O
   O64        1.0     0.833474      0.722408      0.711269     Biso  1.000000 O
   O65        1.0     0.152320      0.389009      0.706806     Biso  1.000000 O
   O66        1.0     0.670862      0.888776      0.708238     Biso  1.000000 O
   O67        1.0     0.824494      0.049900      0.715128     Biso  1.000000 O
   O68        1.0     0.320181      0.557226      0.716246     Biso  1.000000 O
   O69        1.0     0.660088      0.221867      0.709060     Biso  1.000000 O
   O70        1.0     0.168154      0.724763      0.709911     Biso  1.000000 O
   O71        1.0     0.498208      0.376093      0.718791     Biso  1.000000 O
   O72        1.0     0.986762      0.885613      0.714497     Biso  1.000000 O
